# Supplementary material for: An exploration of industry expert perception of Canadian equine welfare using a modified Delphi technique
Source: PLoS One. 2018 Jul 30;13(7):e0201363. doi: 10.1371/journal.pone.0201363 (PMC6066239; doi:10.1371/journal.pone.0201363)
Supplement: S2 Appendix — (XLSX) [file pone.0201363.s002.xlsx]

## Sheet: Round 2
Q12	Q2_1	Q2_2	Q2_3	Q2_4	Q2_5	Q2_6	Q2_7	Q2_8	Q2_9	Q2_10	Q2_11	Q2_12	Q3_1	Q3_2	Q3_3	Q3_4	Q3_5	Q3_6	Q3_7	Q3_8	Q3_9	Q3_10	Q3_11	Q3_12	Q9_1	Q9_2	Q9_3	Q9_4	Q9_5	Q9_6	Q9_7	Q9_8	Q9_9	Q9_10	Q9_11	Q9_12	Q13_1	Q13_2	Q13_3	Q13_4	Q13_5	Q13_6	Q13_7	Q13_8	Q13_9	Q13_10	Q13_11	Q13_12
CODE NUMBER:	Rank order of welfare concerns generated from the first round -Training practices (including excessive use of aids, spike poles for jumpers, overworking horses, working horses at a level beyond their physical abilities, having unreasonable expectations, training horses too young, soring of gaited horses)	Rank order of welfare concerns generated from the first round - Drug use (including; lasix in horse racing, joint injections, tail blocking/nerving, misuse of medication, "masking" lameness through painkillers)	Rank order of welfare concerns generated from the first round-Too many horses/unregulated breeding	Rank order of welfare concerns generated from the first round-Breeding for aesthetic but detrimental traits	Rank order of welfare concerns generated from the first round-Horses being denied access to basic physical requirements (e.g. food, water, shelter, turnout)	Rank order of welfare concerns generated from the first round-Horses being denied access to important psychological resources (e.g. companionship/social interaction)	Rank order of welfare concerns generated from the first round-Improper dietary practices (including overfeeding and obesity, incorrect feeding practices)	Rank order of welfare concerns generated from the first round-Lack of proper professional care (veterinarian, dentist, farrier)	Rank order of welfare concerns generated from the first round-Lack of daily or attentive monitoring (including taking preventative measures)	Rank order of welfare concerns generated from the first round-Lack of knowledge or education (including incorrect information being perpetuated, little value put on evidence-based information, novice owners/owners who don't appreciate time and financial commitment required by horses)	Rank order of welfare concerns generated from the first round-Lack of skilled personnel within the industry (including lack of necessary training programs)	Rank order of welfare concerns generated from the first round-Lack of long-term planning or end of life care planning	Rate the prevalence of individual welfare issues/concerns-Poor training practices	Rate the prevalence of individual level welfare issues/concerns-Drug use	Rate the prevalence of individual level welfare issues/concerns-Too many horses/unregulated breeding	Rate the prevalence of individual level welfare issues/concerns-Breeding for aesthetic but detrimental traits	Rate the prevalence of individual level welfare issues/concerns-Horses being denied access to basic physical requirements (e.g. food, water, shelter, turnout)	Rate the prevalence of individual level welfare issues/concerns-Horses being denied access to important psychological resources (e.g. companionship/social interaction)	Rate the prevalence of individual level welfare issues/concerns-Improper dietary practices	Rate the prevalence of individual level welfare issues/concerns-Lack of proper professional care (veterinarian, dentist, farrier)	Rate the prevalence of individual level welfare issues/concerns-Lack of daily or attentive monitoring (including taking preventative measures)	Rate the prevalence of individual level welfare issues/concerns-Lack of knowledge or education	Rate the prevalence of individual level welfare issues/concerns-Lack of skilled personnel within the industry	Rate the prevalence of individual level welfare issues/concerns-Lack of long-term planning or end of life care planning	Rank the importance of welfare concerns generated from the first round-Ignorance and lack of knowledge (especially related to horse learning theory and horse behaviour)	Rank the importance of welfare concerns generated from the first round-Overpopulation of horses (including lack of breeding control, unwanted animals)	Rank the importance of welfare concerns generated from the first round-Horse slaughter and horses at feedlots	Rank the importance of welfare concerns generated from the first round-Lack of accountability (including veterinarians not reporting)	Rank the importance of welfare concerns generated from the first round-Lack of standards of care for horses	Rank the importance of welfare concerns generated from the first round-Lack of regulation at the industry level for practices detrimental to welfare (e.g. rules for drug use in competitions)	Rank the importance of welfare concerns generated from the first round-Lack of regulation at the government level supporting equine welfare	Rank the importance of welfare concerns generated from the first round-Lack of knowledge transfer from research to the horse owning community	Rank the importance of welfare concerns generated from the first round-Poor biosecurity practices	Rank the importance of welfare concerns generated from the first round-Perpetuation of outdated or disadvantageous practices	Rank the importance of welfare concerns generated from the first round-Poor public image of the equine industry	Rank the importance of welfare concerns generated from the first round-Lack of long-term planning or end of life care planning	Indicate the prevalence of the following industry level welfare issues/concerns-Ignorance and lack of knowledge	Indicate the prevalence of the following industry level welfare issues/concerns-Overpopulation of horses	Indicate the prevalence of the following industry level welfare issues/concerns-Horse slaughter and horses at feedlots	Indicate the prevalence of the following industry level welfare issues/concerns-Lack of accountability	Indicate the prevalence of the following industry level welfare issues/concerns-Lack of standards of care for horses	Indicate the prevalence of the following industry level welfare issues/concerns-Lack of regulation at the industry level for practices detrimental to welfare	Indicate the prevalence of the following industry level welfare issues/concerns-Lack of regulation at the government level supporting equine welfare	Indicate the prevalence of the following industry level welfare issues/concerns-Lack of knowledge transfer from research to the horse owning community	Indicate the prevalence of the following industry level welfare issues/concerns-Poor biosecurity practices	Indicate the prevalence of the following industry level welfare issues/concerns-Perpetuation of outdated or disadvantageous practices	Indicate the prevalence of the following industry level welfare issues/concerns, indicate how prevalent you beli...-Poor public image of the equine industry	Indicate the prevalence of the following industry level welfare issues/concerns-Lack of long-term planning or end of life care planning
R1913	5	3	7	8	1	9	2	4	10	6	12	11	6	6	4	3	6	5	6	6	3	3	2	2	6	2	12	9	8	1	3	10	7	5	4	11	5	4	1	3	3	6	5	3	6	6	5	3
M124	8	4	3	7	1	9	10	6	11	5	12	2	5	5	4	4	3	3	3	3	2	3	3	4	4	1	2	3	12	6	8	10	9	7	11	5	6	5	5	6	2	3	3	2	6	6	3	6
R75	4	3	9	10	6	7	12	5	11	1	2	8	5	5	4	2	2	2	2	3	3	5	5	5	1	2	3	9	11	5	7	12	4	6	10	8	6	5	3	2	1	4	3	1	5	5	2	3
F37	3	1	7	2	12	6	4	11	10	5	8	9	3	5	4	5	1	3	4	1	1	4	3	3	1	3	10	6	11	2	8	5	7	4	9	12	5	3	2	2	2	3	2	5	4	5	2	2
P42	4	5	6	7	2	1	8	3	9	10	12	11	4	3	5	2	5	5	5	5	4	4	2	3	3	4	5	6	7	2	1	8	12	9	11	10	4	4	5	6	4	5	5	2	2	4	3	4
A414	11	12	1	5	4	6	7	9	8	3	10	2	5	6	6	5	5	5	6	5	6	5	5	6	5	2	12	10	3	11	9	6	8	7	4	1	6	6	3	6	6	6	6	5	6	6	5	6
F132	9	12	1	11	7	6	5	4	8	2	10	3	5	2	5	3	3	4	5	5	3	5	4	5	7	2	8	6	3	9	1	10	11	4	12	5	5	5	3	5	5	5	5	3	2	4	2	5
V111	1	2	3	4	5	6	7	8	9	10	11	12	5	5	3	3	3	2	4	3	3	6	5	4	1	2	3	4	5	6	7	8	11	9	10	12	5	4	2	4	4	4	4	5	6	6	4	4
C121	7	5	9	12	1	2	10	3	4	8	6	11	4	4	4	3	3	3	3	3	3	4	4	4	2	12	1	4	5	6	7	3	9	8	11	10	5	4	5	4	4	5	4	3	3	4	4	5
P811	8	9	11	12	1	4	2	3	5	6	10	7	3	3	2	2	5	5	5	5	5	4	3	4	1	10	11	2	5	7	3	4	9	8	12	6	5	2	2	3	4	4	4	5	3	3	2	5
f312	7	5	2	6	9	10	1	11	12	3	4	8	4	4	5	4	2	3	6	2	3	4	3	4	3	1	4	5	7	6	12	8	9	2	10	11	4	5	2	3	3	3	2	2	2	4	2	3
M14	3	4	11	7	1	6	8	2	9	12	5	10	4	5	3	4	3	6	3	2	4	4	4	3	4	10	5	7	1	3	2	8	6	9	12	11	4	3	4	4	6	5	6	3	5	3	2	4
D413	4	11	6	7	1	3	2	10	8	5	9	12	4	4	6	6	2	3	5	5	3	6	5	4	4	3	1	6	2	8	5	9	10	7	12	11	6	6	5	5	5	5	5	4	3	6	2	3
P1212	8	9	1	11	3	4	10	2	12	7	6	5	6	6	6	4	5	6	5	5	4	5	5	6	5	8	9	3	10	1	4	6	11	2	12	7	5	6	5	6	5	5	5	5		6	3	6
S187	3	2	11	9	1	6	4	5	10	7	8	12	3	3	4	2	1	2	4	2	4	4	3	3	1	3	5	2	9	4	7	11	8	6	12	10	3	3	2	4	2	3	3	5	3	2	2	5
C127	1	2	5	6	10	4	8	3	7	9	11	12	6	5	2	2	3	5	3	5	3	3	3	2	2	6	12	9	7	3	10	8	4	1	11	5	5	3	2	2	3	4	4	3	5	6	3	4
S1112	3	6	5	7	8	1	4	10	11	2	9	12	5	4	5	4	3	5	5	3	2	5	3	2	1	3	4	9	6	5	8	2	11	7	10	12	6	5	5	4	4	4	4	6	2	4	2	2
V232	2	6	4	9	7	11	8	5	10	3	12	1	4	3	4	3	2	2	3	3	2	3	2	4	6	3	2	9	10	11	12	8	7	5	4	1	2	4	6	3	2	2	2	2	3	4	5	5
R1616	4	5	10	11	9	3	6	8	7	1	12	2	5	4	2	2	2	5	4	3	3	6	2	6	1	5	6	7	8	9	11	4	10	2	12	3	6	5	4	3	3	2	2	5	2	6	2	5
M114	5	6	8	7	1	9	3	2	4	10	12	11	6	5	6	6	4	2	5	4	4	6	3	5	12	3	1	8	2	6	5	9	7	4	10	11	6	6	6	3	4	4	6	5	4	6	3	5
R519	9	10	11	8	1	2	3	4	5	6	12	7	6	5	3	4	3	4	5	5	4	6	5	5	1	5	6	7	4	8	9	10	3	2	12	11	5	3	3	5	5	5	5	3	6	6	3	5
C1019													5	5	3	3	3	4	3	3	3		5	3													5	3	2	5	3		3	3	3	5	2	3
D713													4	5	5	4	1	4	5	6	3	6	5	4	3	4	12	6	7	2	10	1	5	9	11	8	6	4	2	4	3	4	1	6	3	1	1	1
R42													5	5	5	3	3	2	2	2	4	3	4	6													4	4	4	6	3	4	4	5	4	2	2	6

## Sheet: Round 3
Q4	Q8_1	Q8_2	Q8_3	Q8_4	Q8_5	Q8_6	Q8_7	Q8_8	Q8_9	Q8_10	Q8_11	Q8_12	Q8_13	Q8_14	Q9_1	Q9_2	Q9_3	Q9_4	Q9_5	Q9_6	Q9_7	Q9_8	Q9_9	Q9_10	Q9_11	Q9_12	Q9_13	Q9_14	Q9_15	Q9_16	Q9_17	Q9_18	Q9_19	Q9_20	Q6_1	Q6_2	Q6_3	Q6_4	Q6_5	Q6_6	Q6_7	Q6_8	Q6_9	Q6_10	Q6_11	Q6_12	Q6_13	Q6_14
CODE NUMBER:	Please rank the provided assessment measures in terms of effectiveness (Indvidual)-Allow horses to have more access to physical requirements (e.g. food, water, shelter, turnout)	Please rank the provided assessment measures in terms of effectiveness (individual).-Utilize veterinary equipment to determine if procedures are necessary (e.g. make use of ultrasound equipment before joint injections are performed)	Please rank the provided assessment measures in terms of effectiveness (individual).-Contact/report cases to a regulation body (e.g. Society for the Prevention of Cruelty to Animals, Ontario Racing Commission/Association)	Please rank the provided assessment measures in terms of effectiveness (individual)-Make proper horse care the primary goal (as opposed to winning, for example)	Please rank the provided assessment measures in terms of effectiveness (individual).-Industry stake holder involvement (e.g. initiate educational sessions for horse owners)	Please rank the provided assessment measures in terms of effectiveness (individual)-Regulate breeding	Please rank the provided assessment measures in terms of effectiveness (individual).-Strengthen and enforce animal welfare legislation	Please rank the provided assessment measures in terms of effectiveness (individual).-Education (more centralized, increased awareness, more reliable sources, pre-purchase knowledge)	Please rank the provided assessment measures in terms of effectiveness (individual)-Better understanding of equine behaviour and behavioural cues	Please rank the provided assessment measures in terms of effectiveness (individual)-Change rules and regulations issued by equine associations (e.g. redefine competition judging standards to better reflect natural horse behaviours)	Please rank the provided assessment measures in terms of effectiveness (individual).-Daily checks of animals and their housing systems (e.g. fence checks)	Please rank the provided assessment measures in terms of effectiveness (individual)-Change perception of practices (e.g. what constitutes a good trainer)	Please rank the provided assessment measures in terms of effectiveness (individual).-Better communication between equine professionals (veterinarians, farriers, nutritionists, dentists, etc.) and owners	Please rank the provided assessment measures in terms of effectiveness (individual)-Consistent routine care (e.g. hoof trimming, dental exams)	Please rank the provided assessment measures in terms of effectiveness (industry).-Records of sales and transfers of ownership of horses	Please rank the provided assessment measures in terms of effectiveness (industry).-Collect industry data to serve in the creation of benchmarks for acceptable standards (e.g. career duration of competitive horses)	Please rank the provided assessment measures in terms of effectiveness (industry).-Increased control of drug usage in the competition sector (includes harsher penalties, mandatory intermittent drug testing, increased accountability)	Please rank the provided assessment measures in terms of effectiveness (industry)-Cooperation within the industry to work towards common goals (includes creating a united front when approaching the government for assistance or support)	Please rank the provided assessment measures in terms of effectiveness (industry).-Require horse owners to be licensed/registered before owning animals (to ensure proper knowledge regarding horse care)	Please rank the provided assessment measures in terms of effectiveness (industry).-Better understanding of equine behaviour and learning theory	Please rank the provided assessment measures in terms of effectiveness (industry)-Restriction or banning of live horses exported from Canada for the purposes of slaughter	Please rank the provided assessment measures in terms of effectiveness (industry).-Education for all people dealing with horses (e.g. owners, farriers, feed companies) - includes continuing education priorities for organization members, targeted public education, responsible horse ownership, teaching through welfare advocates, education on horse needs	Please rank the provided assessment measures in terms of effectiveness (industry).-Increased number of officials at competition events (includes required veterinary checks before, during, and after competitions for all animals)	Please rank the provided assessment measures in terms of effectiveness (industry).-Regular inspections of facilities (with special attention paid to training methods)	Please rank the provided assessment measures in terms of effectiveness (industry).-Decreased incentives for utilizing young horses in competition (includes age restrictions)	Please rank the provided assessment measures in terms of effectiveness (industry).-Development of evidence-based tools in order to better assess equine welfare	Please rank the provided assessment measures in terms of effectiveness (industry).-Alter the way horses are judged (focusing more on conformation and sound movement rather than imposed aesthetics)	Please rank the provided assessment measures in terms of effectiveness (industry).-Restriction or banning of live horses imported to Canada for the purposes of slaughter	Please rank the provided assessment measures in terms of effectiveness (industry)-Mandatory welfare training for officials who oversee horse welfare (includes educating policy makers - especially in the government- regarding horse needs)	Please rank the provided assessment measures in terms of effectiveness (industry).-Equine associations acting as leaders and advocates of good practice	Please rank the provided assessment measures in terms of effectiveness (industry)-Increased control of horse slaughter (includes better awareness, harsher penalties for fraudulent dealings, stricter drug testing, industry-recognized identification system)	Please rank the provided assessment measures in terms of effectiveness (industry).-The creation of a universal definition of equine welfare	Please rank the provided assessment measures in terms of effectiveness (industry)-Increased provincial and/or federal regulation	Please rank the provided assessment measures in terms of effectiveness (industry).-Changes in legislation for competition horses (increased safety of horses competing)	Rank motivators from most important [1] to least important [14].-Lack of animal welfare legislation (insufficient and lenient penalties, not properly used)	Rank motivators from most important [1] to least important [14]-Human convenience (e.g. providing concentrate feed in discrete meals)	Rank motivators from most important [1] to least important [14]-Limited equine research	Rank motivators from most important [1] to least important [14]-Lack of resources involved in investigation and prosecution (e.g. in equine abuse/neglect cases)	Rank motivators from most important [1] to least important [14].-Financial gain (e.g. associated with competition, desire to win)	Rank motivators from most important [1] to least important [14].-Anthropomorphism (attributing human emotions to animals)	Rank motivators from most important [1] to least important [14]-Ignorance/lack of education (at the government level)	Rank motivators from most important [1] to least important [14]-Tradition	Rank motivators from most important [1] to least important [14].-Willful neglect and abuse	Rank motivators from most important [1] to least important [14].-Ignorance/lack of education (at the owner level) - includes the lack of knowledge that horses are a lifetime commitment	Rank motivators from most important [1] to least important [14].-Financial difficulties (lack of resources)	Rank motivators from most important [1] to least important [14].-Lack of leadership in the equine community	Rank motivators from most important [1] to least important [14].-Horses as disposable commodities	Rank motivators from most important [1] to least important [14].-Lack of access to professionals (e.g. in remote areas)
R519	1	13	10	7	8	12	9	11	5	14	2	6	4	3	11	2	3	18	4	9	6	8	14	15	10	1	16	7	17	12	5	13	19	20	6	5	14	7	10	11	12	9	4	1	2	8	3	13
V111	7	12	1	5	3	13	6	2	11	14	8	10	9	4	11	10	1	2	12	8	13	3	14	15	7	9	6	20	4	16	17	5	19	18	8	3	13	9	4	5	14	1	6	2	7	12	10	11
S187	3	6	9	1	12	14	10	7	8	11	4	2	13	5	14	6	2	15	18	7	19	9	12	13	1	3	8	17	5	16	4	20	11	10	8	2	7	10	1	11	4	5	13	3	12	9	14	6
f312	1	5	8	9	11	12	3	13	7	14	10	6	4	2	1	14	4	5	19	10	12	2	13	3	7	15	11	16	6	17	9	8	18	20	3	5	6	7	8	14	9	10	1	2	11	12	4	13
P42	4	14	11	1	13	6	9	7	3	10	2	8	12	5	5	2	12	8	6	1	13	7	3	10	16	20	17	14	4	18	15	19	9	11	7	13	14	10	9	12	4	2	6	1	3	5	8	11
A414	6	11	14	5	3	2	1	4	9	12	8	13	10	7	2	13	15	8	3	6	20	4	14	11	16	7	17	19	9	5	18	1	10	12	6	13	7	9	11	14	5	1	8	2	3	4	10	12
R42	13	14	2	9	4	5	3	8	10	1	11	12	6	7	9	8	1	10	19	11	20	12	2	4	13	5	6	14	7	15	18	16	17	3	7	8	10	3	2	13	6	11	4	12	5	9	1	14
C1019	4	12	13	1	7	14	3	2	11	10	6	8	5	9	19	12	10	4	14	1	18	2	15	16	5	3	11	17	8	6	13	20	7	9	6	3	10	7	1	5	8	11	12	4	2	9	13	14
F37	6	7	12	1	13	2	5	11	9	3	14	4	8	10	8	6	3	10	9	2	7	4	11	13	5	14	1	15	16	12	17	18	19	20	6	3	7	4	2	5	8	9	14	1	10	11	12	13
S1112	1	13	7	4	14	11	10	8	3	9	12	6	2	5	17	5	11	15	6	1	7	2	14	16	9	12	3	8	10	18	4	19	13	20	9	1	6	8	2	7	5	12	13	3	11	14	4	10
M14	1	5	13	3	8	9	7	12	4	14	10	11	6	2	8	9	3	13	18	5	1	2	15	11	6	16	7	17	10	19	4	12	20	14	5	1	6	11	2	3	12	4	7	13	8	14	9	10
V232	1	13	10	2	6	14	9	7	11	12	3	5	8	4	20	4	5	3	16	6	12	1	7	15	8	9	10	11	13	2	14	17	18	19	14	5	13	8	4	7	3	6	11	1	2	9	10	12
d413	1	9	11	6	12	8	10	4	5	13	2	14	7	3	19	18	15	8	6	4	11	1	14	7	17	5	16	10	3	20	9	2	12	13	12	4	9	7	11	6	2	8	10	1	3	13	5	14
c121	4	12	2	5	13	14	3	1	8	9	6	7	11	10	18	10	2	12	3	16	6	8	11	13	17	4	19	5	9	15	7	1	20	14	9	7	11	6	2	14	8	12	1	4	3	13	5	10
