# Supplementary material for: An exploration of industry expert perception of Canadian equine welfare using a modified Delphi technique
Source: PLoS One. 2018 Jul 30;13(7):e0201363. doi: 10.1371/journal.pone.0201363 (PMC6066239; doi:10.1371/journal.pone.0201363)
Supplement: S2 Fig — (XLSX) [file pone.0201363.s004.xlsx]

## Sheet: Sheet2
		R1	R2	R3
	Racing	1	1	1
	Coaching	4	3	2
	Dentist	3	2	1
	Farrier	6	3	2
	Massage	3	3	1
	Nutrition	1
	SPCA	3	3	1
	Research	7	5	2
	Education	4	2	2
	Veterinarian	2	2	2
